# Supplementary material for: The short- and long-run effect of human capital on income inequality: Empirical evidence in the ASEAN region
Source: PLoS One. 2024 Jul 31;19(7):e0304678. doi: 10.1371/journal.pone.0304678 (PMC11290628; doi:10.1371/journal.pone.0304678)
Supplement: S1 Data — (XLSX) [file pone.0304678.s001.xlsx]

## Sheet: Sheet1
country	year	gdp	gdppc	indus	agri	service	findev	id	ln_gdp	ln_gdppc	ln_gdp2	ln_gdppc2	hdi100	hdi100_2
Indonesia	1992	9.36218e+11	4965.13	39.98	19.5214	40.4986	0.240952	Indonesia	27.5651	8.5102	759.835	72.4234	54	2916
Indonesia	1993	9.97038e+11	5200.02	39.6805	17.8798	42.4397	0.244473	Indonesia	27.6281	8.55642	763.309	73.2123	54.8	3003.04
Indonesia	1994	1.07221e+12	5500.55	40.642	17.2863	42.0717	0.255583	Indonesia	27.7007	8.6126	767.331	74.1769	55.8	3113.64
Indonesia	1995	1.16035e+12	5856.21	41.8008	17.1383	41.0608	0.249026	Indonesia	27.7797	8.67526	771.714	75.2601	56.9	3237.61
Indonesia	1996	1.25107e+12	6212.67	43.4558	16.6724	39.8719	0.324868	Indonesia	27.855	8.73435	775.902	76.2888	57.8	3340.84
Indonesia	1997	1.30987e+12	6401.22	44.329	16.0921	39.5789	0.39488	Indonesia	27.9009	8.76424	778.463	76.812	58.9	3469.21
Indonesia	1998	1.13793e+12	5474.6	45.2278	18.0829	36.6868	0.354717	Indonesia	27.7602	8.60787	770.63	74.0955	58.5	3422.25
Indonesia	1999	1.14693e+12	5435.76	43.3601	19.6127	37.0273	0.298542	Indonesia	27.7681	8.60075	771.068	73.973	59	3481
Indonesia	2000	1.20336e+12	5621.26	41.9691	15.6787	33.3686	0.308125	Indonesia	27.8161	8.63431	773.737	74.5513	59.5	3540.25
Indonesia	2001	1.2472e+12	5744.49	47.8935	15.9949	38.4172	0.298994	Indonesia	27.8519	8.656	775.73	74.9263	60.4	3648.16
Indonesia	2002	1.30332e+12	5921.08	47.7453	16.3197	40.1048	0.302521	Indonesia	27.8959	8.68627	778.183	75.4513	61.2	3745.44
Indonesia	2003	1.36562e+12	6121.67	43.7496	15.1853	41.0651	0.268293	Indonesia	27.9426	8.71959	780.791	76.0312	62.1	3856.41
Indonesia	2004	1.43432e+12	6348.29	44.6276	14.3358	41.0366	0.285226	Indonesia	27.9917	8.75594	783.536	76.6665	61.9	3831.61
Indonesia	2005	1.51597e+12	6625.61	46.5411	13.1266	40.3323	0.287062	Indonesia	28.0471	8.7987	786.639	77.4171	63.2	3994.24
Indonesia	2006	1.59937e+12	6899.85	46.9436	12.9738	40.0826	0.285611	Indonesia	28.1006	8.83926	789.645	78.1324	63.9	4083.21
Indonesia	2007	1.70085e+12	7242.02	46.7991	13.7167	39.4842	0.325835	Indonesia	28.1621	8.88766	793.107	78.9904	64.3	4134.49
Indonesia	2008	1.80313e+12	7578.21	48.0607	14.4817	37.4575	0.371192	Indonesia	28.2205	8.93303	796.399	79.7991	64.6	4173.16
Indonesia	2009	1.8866e+12	7828.81	47.6521	15.2901	37.0577	0.31585	Indonesia	28.2658	8.96557	798.955	80.3814	65.7	4316.49
Indonesia	2010	2.00402e+12	8212.63	42.7759	13.9292	40.666	0.287813	Indonesia	28.3262	9.01343	802.372	81.2419	66.4	4408.96
Indonesia	2011	2.12766e+12	8610.53	43.9134	13.5123	40.5846	0.309033	Indonesia	28.386	9.06074	805.767	82.097	67.1	4502.41
Indonesia	2012	2.25596e+12	9015.8	43.5937	13.374	40.8734	0.326727	Indonesia	28.4446	9.10673	809.095	82.9326	67.8	4596.84
Indonesia	2013	2.38133e+12	9402.11	42.6357	13.3567	41.5165	0.348257	Indonesia	28.4987	9.14869	812.175	83.6985	68.3	4664.89
Indonesia	2014	2.50055e+12	9759.03	41.9283	13.3368	42.2422	0.351496	Indonesia	28.5475	9.18595	814.962	84.3816	68.7	4719.69
Indonesia	2015	2.62249e+12	10121.8	40.0479	13.4926	43.3091	0.352405	Indonesia	28.5951	9.22245	817.682	85.0536	69.5	4830.25
Indonesia	2016	2.75448e+12	10519.3	39.3084	13.4787	43.6417	0.356759	Indonesia	28.6442	9.26097	820.493	85.7655	69.9	4886.01
Indonesia	2017	2.89413e+12	10941.9	39.3792	13.1566	43.6141	0.356111	Indonesia	28.6937	9.30036	823.329	86.4966	70.4	4956.16
Indonesia	2018	3.04388e+12	11397.4	39.7297	12.8085	43.4048	0.358722	Indonesia	28.7442	9.34114	826.226	87.257	71	5041
Laos	1992	9.21066e+09	2019.39	17.5334	46.7256	42.9236	0.0982169	Laos	22.9436	7.61055	526.41	57.9205	41.7	1738.89
Laos	1993	9.75524e+09	2082.1	17.4448	43.4169	41.1036	0.0975332	Laos	23.0011	7.64113	529.049	58.3869	42.4	1797.76
Laos	1994	1.05512e+10	2194.53	17.7559	44.0851	39.0641	0.0994932	Laos	23.0795	7.69372	532.664	59.1934	43.2	1866.24
Laos	1995	1.12931e+10	2291.87	18.7612	42.2262	40.8607	0.100828	Laos	23.1475	7.73713	535.805	59.8631	43.4	1883.56
Laos	1996	1.20755e+10	2394.07	20.6121	40.4983	40.7309	0.105616	Laos	23.2144	7.78075	538.91	60.5401	44.7	1998.09
Laos	1997	1.29053e+10	2505.62	20.6251	51.8527	55.7019	0.106891	Laos	23.2809	7.82629	542.001	61.2509	45.4	2061.16
Laos	1998	1.34173e+10	2557.18	22.262	33.9388	43.5732	0.111069	Laos	23.3198	7.84666	543.814	61.5701	46	2116
Laos	1999	1.43977e+10	2696.16	22.4698	34.312	40.5263	0.100406	Laos	23.3903	7.89959	547.108	62.4034	46.6	2171.56
Laos	2000	1.52326e+10	2804.82	16.4771	33.6303	42.2317	0.0999252	Laos	23.4467	7.93909	549.748	63.0292	47	2209
Laos	2001	1.61086e+10	2918.39	16.9937	32.6832	41.8364	0.100752	Laos	23.5026	7.97879	552.373	63.661	47.6	2265.76
Laos	2002	1.70621e+10	3043.48	18.3827	33.3863	42.0529	0.0703823	Laos	23.5601	8.02076	555.079	64.3326	48.4	2342.56
Laos	2003	1.80972e+10	3181.05	20.1201	32.0861	41.9338	0.0979077	Laos	23.619	8.06497	557.858	65.0437	49.3	2430.49
Laos	2004	1.92478e+10	3336.9	19.3595	30.5213	44.0601	0.0899976	Laos	23.6807	8.1128	560.774	65.8175	50	2500
Laos	2005	2.06158e+10	3522.29	23.2288	28.2951	43.3904	0.119888	Laos	23.7493	8.16687	564.031	66.6977	51	2601
Laos	2006	2.23928e+10	3765.65	26.1755	26.7297	38.1439	0.151595	Laos	23.832	8.23368	567.964	67.7934	51.1	2611.21
Laos	2007	2.40939e+10	3988.17	25.393	25.7881	41.6699	0.149118	Laos	23.9052	8.29109	571.46	68.7421	52.5	2756.25
Laos	2008	2.59792e+10	4234	26.9497	24.1765	44.1081	0.128829	Laos	23.9806	8.3509	575.067	69.7376	53.2	2830.24
Laos	2009	2.79282e+10	4482.9	25.1631	24.2054	45.6989	0.141883	Laos	24.0529	8.40803	578.542	70.6949	54.3	2948.49
Laos	2010	3.03096e+10	4793.22	30.466	22.5958	43.5715	0.150553	Laos	24.1347	8.47496	582.485	71.8249	55.1	3036.01
Laos	2011	3.2746e+10	5103.55	30.816	20.7913	41.7742	0.147803	Laos	24.212	8.53769	586.223	72.8922	56.3	3169.69
Laos	2012	3.53743e+10	5434.83	32.4366	18.5485	40.1523	0.156169	Laos	24.2893	8.60058	589.968	73.97	57.2	3271.84
Laos	2013	3.82135e+10	5789.28	30.4277	17.9305	42.4921	0.160764	Laos	24.3665	8.66376	593.724	75.0608	58.2	3387.24
Laos	2014	4.11223e+10	6145.5	28.815	17.8488	44.1577	0.131625	Laos	24.4398	8.72347	597.305	76.099	59.2	3504.64
Laos	2015	4.41119e+10	6499.07	27.6933	17.5878	44.169	0.142329	Laos	24.51	8.77942	600.74	77.0781	59.9	3588.01
Laos	2016	4.72098e+10	6850.58	28.7595	17.2302	42.4771	0.139227	Laos	24.5779	8.83209	604.072	78.0058	60.4	3648.16
Laos	2017	5.04638e+10	7211.26	30.9125	16.1998	41.5278	0.139888	Laos	24.6445	8.8834	607.352	78.9148	60.7	3684.49
Laos	2018	5.36168e+10	7546.33	31.5332	15.7092	41.6084	0.171986	Laos	24.7051	8.92882	610.343	79.7238	60.7	3684.49
Malaysia	1992	2.2164e+11	11963.3	41.1463	14.5724	45.6644	0.4444	Malaysia	26.1243	9.3896	682.48	88.1645	65.6	4303.36
Malaysia	1993	2.43571e+11	12785.8	40.0844	13.7874	47.9668	0.398433	Malaysia	26.2187	9.45609	687.419	89.4177	66.3	4395.69
Malaysia	1994	2.66009e+11	13579.7	40.0412	13.661	47.9441	0.390266	Malaysia	26.3068	9.51633	692.047	90.5606	67.1	4502.41
Malaysia	1995	2.92155e+11	14508.5	41.4019	12.9494	47.8822	0.505992	Malaysia	26.4006	9.58249	696.989	91.8241	67.9	4610.41
Malaysia	1996	3.21379e+11	15533.8	43.5282	11.6804	47.9005	0.456198	Malaysia	26.4959	9.65077	702.032	93.1374	68.9	4747.21
Malaysia	1997	3.44912e+11	16231.8	44.5735	11.1013	48.2436	0.553515	Malaysia	26.5666	9.69473	705.782	93.9877	70	4900
Malaysia	1998	3.19529e+11	14650.2	43.8758	13.3122	48.971	0.521891	Malaysia	26.4901	9.59221	701.726	92.0105	70.3	4942.09
Malaysia	1999	3.3914e+11	15161.4	46.459	10.8424	47.8827	0.547334	Malaysia	26.5497	9.62651	704.885	92.6697	70.9	5026.81
Malaysia	2000	3.69184e+11	16089.9	48.3206	8.59902	46.3015	0.592332	Malaysia	26.6346	9.68594	709.4	93.8175	72.1	5198.41
Malaysia	2001	3.71095e+11	15762.8	46.2027	8.01097	49.1731	0.538128	Malaysia	26.6397	9.66541	709.675	93.4201	72.2	5212.84
Malaysia	2002	3.91101e+11	16199.7	45.1154	8.98508	48.6964	0.532116	Malaysia	26.6922	9.69275	712.475	93.9494	72.4	5241.76
Malaysia	2003	4.1374e+11	16723.9	46.5787	9.30609	46.7102	0.565799	Malaysia	26.7485	9.7246	715.482	94.5678	73.2	5358.24
Malaysia	2004	4.41806e+11	17439.8	48.5303	9.271	44.5476	0.596117	Malaysia	26.8141	9.76651	718.998	95.3847	73.5	5402.25
Malaysia	2005	4.65364e+11	17951.4	46.3683	8.26229	44.1972	0.572912	Malaysia	26.8661	9.79542	721.786	95.9503	73.2	5358.24
Malaysia	2006	4.91353e+11	18535.1	46.5157	8.60998	43.9263	0.606978	Malaysia	26.9204	9.82742	724.71	96.5782	73.6	5416.96
Malaysia	2007	5.22303e+11	19278.4	44.596	9.98677	44.5202	0.662262	Malaysia	26.9815	9.86674	728.002	97.3526	74.7	5580.09
Malaysia	2008	5.47539e+11	19792.3	45.1051	9.96858	43.9481	0.591651	Malaysia	27.0287	9.89305	730.551	97.8724	75.6	5715.36
Malaysia	2009	5.39252e+11	19110.8	40.9678	9.2191	48.836	0.619484	Malaysia	27.0134	9.85801	729.726	97.1803	76.2	5806.44
Malaysia	2010	5.79291e+11	20171.9	40.4989	10.0899	48.4774	0.639302	Malaysia	27.0851	9.91204	733.601	98.2486	76.9	5913.61
Malaysia	2011	6.09958e+11	20900.3	39.8243	11.4534	47.7667	0.658626	Malaysia	27.1367	9.94752	736.398	98.9532	77.3	5975.29
Malaysia	2012	6.43344e+11	21690.5	40.135	9.79375	49.0224	0.657887	Malaysia	27.1899	9.98463	739.293	99.6928	78	6084
Malaysia	2013	6.7354e+11	22350.9	39.8854	9.11336	49.9447	0.671333	Malaysia	27.2358	10.0146	741.789	100.293	78.5	6162.25
Malaysia	2014	7.13998e+11	23328.3	39.9244	8.87321	50.1227	0.671296	Malaysia	27.2941	10.0574	744.97	101.152	79.2	6272.64
Malaysia	2015	7.50351e+11	24151.3	38.4497	8.2875	52.0139	0.659879	Malaysia	27.3438	10.0921	747.684	101.85	79.7	6352.09
Malaysia	2016	7.8374e+11	24859.8	37.6833	8.46252	52.5315	0.650163	Malaysia	27.3873	10.121	750.067	102.435	80.3	6448.09
Malaysia	2017	8.29297e+11	25935.1	38.1147	8.59828	51.882	0.665124	Malaysia	27.4438	10.1634	753.165	103.294	80.5	6480.25
Malaysia	2018	8.69461e+11	26835.8	38.2914	7.51209	52.991	0.657751	Malaysia	27.4911	10.1975	755.763	103.989	80.7	6512.49
Philippines	1992	2.60493e+11	4035.93	36.4578	19.1073	44.4349	0.297639	Philippines	26.2858	8.30299	690.945	68.9397	60.3	3636.09
Philippines	1993	2.66177e+11	4027.9	36.2988	18.908	44.7932	0.319405	Philippines	26.3074	8.301	692.081	68.9066	60.6	3672.36
Philippines	1994	2.77818e+11	4106.68	36.1637	19.26	44.5763	0.329166	Philippines	26.3502	8.32037	694.335	69.2286	60.9	3708.81
Philippines	1995	2.90668e+11	4197.34	35.6646	18.9251	45.4103	0.345998	Philippines	26.3954	8.34221	696.72	69.5924	61.2	3745.44
Philippines	1996	3.07702e+11	4337.2	35.664	18.0136	46.3223	0.36116	Philippines	26.4524	8.37498	699.729	70.1404	62	3844
Philippines	1997	3.23661e+11	4450.85	35.6607	16.4491	47.8902	0.411353	Philippines	26.503	8.40085	702.407	70.5743	62.5	3906.25
Philippines	1998	3.21997e+11	4322.58	34.8832	14.7467	50.3702	0.356019	Philippines	26.4978	8.37161	702.134	70.0838	63	3969
Philippines	1999	3.32773e+11	4364.28	33.5507	15.1944	51.2549	0.386701	Philippines	26.5307	8.38121	703.879	70.2447	63.3	4006.89
Philippines	2000	3.47356e+11	4455.67	34.9753	13.9411	51.0836	0.344847	Philippines	26.5736	8.40193	706.157	70.5925	63.3	4006.89
Philippines	2001	3.57948e+11	4495.36	34.8976	13.3028	51.7996	0.305405	Philippines	26.6037	8.4108	707.754	70.7416	63.8	4070.44
Philippines	2002	3.7125e+11	4567.23	34.7834	13.4484	51.7682	0.29678	Philippines	26.6401	8.42666	709.697	71.0087	64.5	4160.25
Philippines	2003	3.90135e+11	4703.67	34.5406	13.1509	52.3085	0.308063	Philippines	26.6898	8.4561	712.343	71.5056	65	4225
Philippines	2004	4.15764e+11	4914.04	33.6187	13.9844	52.3969	0.30444	Philippines	26.7534	8.49985	715.744	72.2475	65.7	4316.49
Philippines	2005	4.36313e+11	5058.05	33.8137	13.5175	52.6688	0.301611	Philippines	26.8016	8.52874	718.327	72.7393	65.8	4329.64
Philippines	2006	4.5951e+11	5227.53	33.4626	13.3612	53.1762	0.30125	Philippines	26.8534	8.5617	721.107	73.3026	65.9	4342.81
Philippines	2007	4.89467e+11	5465.15	33.0009	13.6065	53.3926	0.326678	Philippines	26.9166	8.60615	724.502	74.0658	66.4	4408.96
Philippines	2008	5.10731e+11	5596.91	32.7653	14.5161	52.7186	0.306823	Philippines	26.9591	8.62997	726.794	74.4764	66.8	4462.24
Philippines	2009	5.18128e+11	5574.45	31.5225	14.5402	53.9372	0.308671	Philippines	26.9735	8.62595	727.569	74.407	66.7	4448.89
Philippines	2010	5.5613e+11	5876.48	32.3396	13.7489	53.9116	0.314173	Philippines	27.0443	8.67871	731.393	75.3201	67.4	4542.76
Philippines	2011	5.77587e+11	5995.43	31.3387	14.0957	54.5656	0.322323	Philippines	27.0821	8.69875	733.441	75.6683	67.9	4610.41
Philippines	2012	6.17423e+11	6298.16	31.3995	13.0958	55.5047	0.339507	Philippines	27.1488	8.74801	737.058	76.5277	68.5	4692.25
Philippines	2013	6.59103e+11	6610.85	30.7754	12.4734	56.7511	0.348008	Philippines	27.2141	8.79647	740.61	77.3778	69.2	4788.64
Philippines	2014	7.00942e+11	6917.75	31.0474	12.2717	56.6809	0.349159	Philippines	27.2757	8.84185	743.963	78.1782	69.6	4844.16
Philippines	2015	7.4544e+11	7235.08	30.482	10.9965	58.5215	0.352613	Philippines	27.3372	8.8867	747.325	78.9734	69.8	4872.04
Philippines	2016	7.98735e+11	7616.05	30.2859	10.2051	59.509	0.348834	Philippines	27.4063	8.93801	751.105	79.8881	70	4900
Philippines	2017	8.54095e+11	8001.76	30.1266	10.183	59.6905	0.361024	Philippines	27.4733	8.98742	754.783	80.7737	70.4	4956.16
Philippines	2018	9.08258e+11	8365.73	30.5637	9.65014	59.7861	0.350745	Philippines	27.5348	9.0319	758.165	81.5752	71	5041
Singapore	1992	1.29276e+11	40014.8	32.2871	0.197362	62.4617	0.492545	Singapore	25.5852	10.597	654.603	112.297	74.8	5595.04
Singapore	1993	1.4409e+11	43486.2	32.138	0.172789	62.0075	0.562534	Singapore	25.6937	10.6802	660.167	114.067	75.8	5745.64
Singapore	1994	1.60078e+11	46819.5	31.3042	0.173159	61.8328	0.580203	Singapore	25.7989	10.7541	665.585	115.65	77	5929
Singapore	1995	1.71564e+11	48677.6	31.4923	0.144862	61.6183	0.558568	Singapore	25.8682	10.793	669.165	116.488	77.9	6068.41
Singapore	1996	1.84383e+11	50230.9	31.5549	0.150025	62.0785	0.574737	Singapore	25.9403	10.8244	672.898	117.167	78.9	6225.21
Singapore	1997	1.99716e+11	52611.8	31.0704	0.132917	62.63	0.642807	Singapore	26.0202	10.8707	677.049	118.172	80.2	6432.04
Singapore	1998	1.95341e+11	49740.2	32.0879	0.111378	62.7223	0.640664	Singapore	25.998	10.8146	675.897	116.955	81	6561
Singapore	1999	2.06511e+11	52166	30.8456	0.111246	63.0693	0.67969	Singapore	26.0536	10.8622	678.791	117.987	82	6724
Singapore	2000	2.25176e+11	55904.2	32.4585	0.0921317	60.6645	0.728022	Singapore	26.1401	10.9314	683.307	119.495	83.1	6905.61
Singapore	2001	2.22765e+11	53833.7	30.3797	0.0823567	63.5936	0.774996	Singapore	26.1294	10.8937	682.745	118.672	83.3	6938.89
Singapore	2002	2.31504e+11	55437.6	30.7457	0.0710328	63.977	0.766998	Singapore	26.1679	10.923	684.757	119.312	84	7056
Singapore	2003	2.42034e+11	58820	30.2248	0.0611341	64.3487	0.764207	Singapore	26.2123	10.9822	687.087	120.61	84.5	7140.25
Singapore	2004	2.66092e+11	63862.1	31.8859	0.055649	63.0726	0.737882	Singapore	26.3071	11.0645	692.064	122.423	85.1	7242.01
Singapore	2005	2.85693e+11	66973.5	31.4077	0.0550481	64.0732	0.706938	Singapore	26.3782	11.1121	695.809	123.478	87.5	7656.25
Singapore	2006	3.11425e+11	70756.4	30.8943	0.0488654	64.8769	0.713332	Singapore	26.4644	11.167	700.366	124.702	88.1	7761.61
Singapore	2007	3.3952e+11	73992.1	28.2258	0.042868	66.0401	0.750443	Singapore	26.5508	11.2117	704.945	125.703	88.7	7867.69
Singapore	2008	3.45847e+11	71464.9	26.4153	0.0414322	68.348	0.793245	Singapore	26.5693	11.177	705.926	124.924	89.2	7956.64
Singapore	2009	3.4629e+11	69430.5	27.0163	0.0406878	68.0061	0.719132	Singapore	26.5705	11.1481	705.994	124.28	89.2	7956.64
Singapore	2010	3.9657e+11	78115.2	26.6359	0.036149	67.8435	0.705412	Singapore	26.7061	11.2659	713.217	126.921	91	8281
Singapore	2011	4.21217e+11	81258.1	25.2596	0.0346076	69.0231	0.705703	Singapore	26.7664	11.3054	716.441	127.812	91.5	8372.25
Singapore	2012	4.399e+11	82805.6	25.0222	0.0332727	69.2086	0.692513	Singapore	26.8098	11.3243	718.766	128.239	92	8464
Singapore	2013	4.61092e+11	85400.7	23.4427	0.0343752	70.7623	0.710417	Singapore	26.8569	11.3551	721.291	128.939	92.3	8519.29
Singapore	2014	4.79239e+11	87616.6	24.1685	0.0345409	70.3453	0.699412	Singapore	26.8955	11.3807	723.366	129.521	92.8	8611.84
Singapore	2015	4.93505e+11	89160.7	24.288	0.0326135	69.9509	0.705978	Singapore	26.9248	11.3982	724.945	129.919	93	8649
Singapore	2016	5.11082e+11	91146.1	23.2697	0.0316028	70.6637	0.708323	Singapore	26.9598	11.4202	726.831	130.421	93.4	8723.56
Singapore	2017	5.34906e+11	95310.3	23.5295	0.030765	70.3471	0.736493	Singapore	27.0054	11.4649	729.289	131.444	93.5	8742.25
Singapore	2018	5.5449e+11	98337	25.3877	0.0301281	69.3554	0.742164	Singapore	27.0413	11.4962	731.233	132.162	94	8836
Thailand	1992	4.71304e+11	8277.35	38.0558	12.2973	0	0.463125	Thailand	26.8788	9.02128	722.468	81.3835	59.5	3540.25
Thailand	1993	5.10196e+11	8830.58	36.8549	8.02583	55.1193	0.481908	Thailand	26.9581	9.08598	726.737	82.555	60.4	3648.16
Thailand	1994	5.50997e+11	9401.07	36.9952	8.62755	54.3773	0.485765	Thailand	27.035	9.14858	730.891	83.6965	61.3	3757.69
Thailand	1995	5.95739e+11	10025.1	37.278	9.08122	53.6408	0.4383	Thailand	27.1131	9.21285	735.119	84.8765	61.9	3831.61
Thailand	1996	6.2941e+11	10453.4	37.0813	9.06342	53.8553	0.334682	Thailand	27.168	9.25468	738.103	85.6491	62.8	3943.84
Thailand	1997	6.12079e+11	10035.9	36.5646	9.0649	54.3705	0.466456	Thailand	27.1401	9.21392	736.586	84.8963	63.5	4032.25
Thailand	1998	5.65352e+11	9156.21	36.1117	10.2592	53.629	0.454838	Thailand	27.0607	9.12219	732.282	83.2143	64	4096
Thailand	1999	5.91202e+11	9467.92	36.3789	8.893	54.7281	0.453559	Thailand	27.1054	9.15566	734.704	83.8262	64.6	4173.16
Thailand	2000	6.17542e+11	9791.9	36.6694	8.49985	54.8307	0.438434	Thailand	27.149	9.18931	737.069	84.4434	65.3	4264.09
Thailand	2001	6.38811e+11	10036.3	36.321	8.57929	55.0997	0.491798	Thailand	27.1829	9.21397	738.909	84.8972	66.4	4408.96
Thailand	2002	6.78092e+11	10558.5	36.8944	8.69218	54.4134	0.485071	Thailand	27.2425	9.26468	742.156	85.8344	67.6	4569.76
Thailand	2003	7.26842e+11	11220.7	37.9182	9.44135	52.6405	0.546391	Thailand	27.312	9.32551	745.944	86.9652	68.7	4719.69
Thailand	2004	7.72555e+11	11828.8	37.9023	9.29111	52.8066	0.54307	Thailand	27.373	9.3783	749.279	87.9524	69.7	4858.09
Thailand	2005	8.04907e+11	12228.7	38.5052	9.19436	52.3004	0.532986	Thailand	27.414	9.41154	751.527	88.577	70.6	4984.36
Thailand	2006	8.44893e+11	12739.7	39.1469	9.40199	51.4512	0.522767	Thailand	27.4625	9.45248	754.188	89.3494	71.2	5069.44
Thailand	2007	8.90815e+11	13330.2	39.4314	9.34768	51.2209	0.512331	Thailand	27.5154	9.49779	757.097	90.208	72.4	5241.76
Thailand	2008	9.06187e+11	13459.2	39.4796	10.0724	50.448	0.559723	Thailand	27.5325	9.50742	758.039	90.3911	72.7	5285.29
Thailand	2009	8.99929e+11	13270.6	38.6086	9.78703	51.6044	0.586997	Thailand	27.5256	9.49331	757.658	90.1229	73	5329
Thailand	2010	9.67544e+11	14172.2	39.9217	10.5222	49.5561	0.632083	Thailand	27.598	9.55904	761.651	91.3752	73.7	5431.69
Thailand	2011	9.75673e+11	14199.3	37.9814	11.5918	50.4268	0.639783	Thailand	27.6064	9.56095	762.113	91.4117	74.3	5520.49
Thailand	2012	1.04634e+12	15129.9	37.3437	11.5041	51.1522	0.642232	Thailand	27.6763	9.62443	765.979	92.6296	74.6	5565.16
Thailand	2013	1.07446e+12	15442.4	36.8986	11.3222	51.7792	0.688091	Thailand	27.7028	9.64487	767.447	93.0235	74.7	5580.09
Thailand	2014	1.08504e+12	15509.2	36.763	10.0889	53.148	0.707206	Thailand	27.7126	9.64919	767.99	93.1068	77.8	6052.84
Thailand	2015	1.11904e+12	15919.4	36.1792	8.87272	54.9481	0.712296	Thailand	27.7435	9.67529	769.701	93.6113	78.1	6099.61
Thailand	2016	1.15748e+12	16393.3	35.5868	8.47808	55.9352	0.734812	Thailand	27.7773	9.70463	771.577	94.1798	78.5	6162.25
Thailand	2017	1.20584e+12	17008	35.0188	8.40641	56.5748	0.697876	Thailand	27.8182	9.74144	773.852	94.8957	79	6241
Thailand	2018	1.25676e+12	17669	34.7425	8.20182	57.0557	0.719646	Thailand	27.8596	9.77957	776.155	95.64	79.5	6320.25
Vietnam	1992	1.61719e+11	2317.27	27.2636	33.9386	38.7978	0.206087	Vietnam	25.8091	7.74814	666.111	60.0337	50.4	2540.16
Vietnam	1993	1.74774e+11	2455.51	28.9003	29.87	41.2297	0.276315	Vietnam	25.8868	7.80609	670.124	60.935	51.5	2652.25
Vietnam	1994	1.90223e+11	2623.72	28.8685	27.4278	43.7037	0.271345	Vietnam	25.9715	7.87235	674.517	61.9739	52.6	2766.76
Vietnam	1995	2.08371e+11	2825.02	28.7559	27.1827	44.0614	0.272789	Vietnam	26.0626	7.94627	679.258	63.1432	53.9	2905.21
Vietnam	1996	2.27833e+11	3039.94	29.7299	27.7588	42.5113	0.311169	Vietnam	26.1519	8.01959	683.921	64.3139	55	3025
Vietnam	1997	2.46406e+11	3239.68	32.0751	25.7717	42.1532	0.309141	Vietnam	26.2302	8.08323	688.026	65.3386	56	3136
Vietnam	1998	2.6061e+11	3378.9	32.4913	25.7808	41.728	0.313173	Vietnam	26.2863	8.12531	690.969	66.0206	56.9	3237.61
Vietnam	1999	2.7305e+11	3495.1	34.4948	25.4344	40.0708	0.312786	Vietnam	26.3329	8.15912	693.423	66.5712	57.8	3340.84
Vietnam	2000	2.91583e+11	3690.87	36.7308	24.5346	38.7346	0.302419	Vietnam	26.3986	8.21362	696.886	67.4635	58.8	3457.44
Vietnam	2001	3.0964e+11	3879.34	38.1294	23.241	38.6295	0.288266	Vietnam	26.4587	8.26342	700.062	68.2841	59.8	3576.04
Vietnam	2002	3.29212e+11	4082.37	38.4867	23.0294	38.4839	0.342122	Vietnam	26.52	8.31443	703.309	69.1298	60.8	3696.64
Vietnam	2003	3.51925e+11	4319.37	39.47	22.5424	37.9876	0.333862	Vietnam	26.5867	8.37087	706.852	70.0714	61.7	3806.89
Vietnam	2004	3.78447e+11	4597.76	40.2087	21.8077	37.9836	0.298713	Vietnam	26.6593	8.43332	710.721	71.1209	62.5	3906.25
Vietnam	2005	4.07009e+11	4895.35	38.1311	19.3	42.5689	0.370111	Vietnam	26.7321	8.49604	714.605	72.1827	63.3	4006.89
Vietnam	2006	4.3541e+11	5186.43	38.5847	18.7268	42.6885	0.381073	Vietnam	26.7996	8.5538	718.216	73.1675	64.1	4108.81
Vietnam	2007	4.66453e+11	5503.07	38.5116	18.6551	42.8333	0.396664	Vietnam	26.8684	8.61306	721.912	74.1848	64.8	4199.04
Vietnam	2008	4.92862e+11	5757.92	37.0777	20.4131	42.5092	0.398698	Vietnam	26.9235	8.65833	724.875	74.9667	65.3	4264.09
Vietnam	2009	5.19467e+11	6006.58	37.3882	19.1685	43.4434	0.446404	Vietnam	26.9761	8.70061	727.708	75.7006	65.8	4329.64
Vietnam	2010	5.52833e+11	6324.53	33.0229	15.3751	40.6274	0.454462	Vietnam	27.0383	8.75219	731.071	76.6008	66.3	4395.69
Vietnam	2011	5.88287e+11	6658.67	34.5804	16.2592	38.907	0.354295	Vietnam	27.1005	8.80367	734.436	77.5047	66.8	4462.24
Vietnam	2012	6.2067e+11	6950.29	35.8602	16.1995	39.1189	0.34986	Vietnam	27.1541	8.84654	737.343	78.2612	67.2	4515.84
Vietnam	2013	6.55139e+11	7257.73	35.5752	15.2156	40.542	0.323302	Vietnam	27.2081	8.88982	740.281	79.0289	67.6	4569.76
Vietnam	2014	6.97213e+11	7641.91	35.2986	14.8804	40.9236	0.402999	Vietnam	27.2704	8.9414	743.672	79.9487	68	4624
Vietnam	2015	7.45929e+11	8091.09	34.2665	14.4747	42.193	0.370224	Vietnam	27.3379	8.99852	747.361	80.9733	68.4	4678.56
Vietnam	2016	7.95832e+11	8545.7	34.1152	13.8183	42.8545	0.37274	Vietnam	27.4027	9.05318	750.905	81.9601	68.8	4733.44
Vietnam	2017	8.51064e+11	9050.69	35.3904	12.9299	42.5807	0.385538	Vietnam	27.4698	9.1106	754.587	83.003	69.2	4788.64
Vietnam	2018	9.14596e+11	9636.01	36.5424	12.3067	42.1709	0.396129	Vietnam	27.5417	9.17326	758.548	84.1488	69.7	4858.09
